# Supplementary material for: ﻿Chaetophilosciasicula Verhoeff, 1908 (Isopoda, Oniscidea), an invasive isopod currently spreading in North America
Source: Zookeys. 2025 Feb 5;1225:65–75. doi: 10.3897/zookeys.1225.120937 (PMC11822364; doi:10.3897/zookeys.1225.120937)
Supplement: Supplementary material 1 — Localities of Chaetophilosciasicula in North America [file zookeys-1225-065_article-120937__-s001.xlsx]

## Sheet: Szlavecz et al.
Species	Date	State	latitude	longitude	Source
Chaetophiloscia sicula Verhoef, 1908	2023-12-12	Alabama	33.4079	-86.9692	iNaturalist
Chaetophiloscia sicula Verhoef, 1908	2022-04-23	California	37.1972	-121.738	iNaturalist
Chaetophiloscia sicula Verhoef, 1908	2017-11-19	District of Columbia	38.9103	-77.0666	iNaturalist
Chaetophiloscia sicula Verhoef, 1908	2018-12-29	District of Columbia	38.9272	-77.0427	iNaturalist
Chaetophiloscia sicula Verhoef, 1908	2018-12-30	District of Columbia	38.9286	-77.0444	iNaturalist
Chaetophiloscia sicula Verhoef, 1908	2022-06-05	District of Columbia	38.8941	-76.9663	iNaturalist
Chaetophiloscia sicula Verhoef, 1908	2022-06-05	District of Columbia	38.8941	-76.9663	iNaturalist
Chaetophiloscia sicula Verhoef, 1908	2022-06-05	District of Columbia	38.8941	-76.9641	iNaturalist
Chaetophiloscia sicula Verhoef, 1908	2022-06-05	District of Columbia	38.8941	-76.9641	iNaturalist
Chaetophiloscia sicula Verhoef, 1908	2022-06-05	District of Columbia	38.8941	-76.9641	iNaturalist
Chaetophiloscia sicula Verhoef, 1908	2020-06-21	Maryland	39.3291	-76.4822	iNaturalist
Chaetophiloscia sicula Verhoef, 1908	2021-02-04	Maryland	38.0819	-75.5691	iNaturalist
Chaetophiloscia sicula Verhoef, 1908	2021-02-04	Maryland	38.0819	-75.5691	iNaturalist
Chaetophiloscia sicula Verhoef, 1908	2021-03-04	Maryland	38.08	-75.5693	iNaturalist
Chaetophiloscia sicula Verhoef, 1908	2021-03-04	Maryland	38.08	-75.5693	iNaturalist
Chaetophiloscia sicula Verhoef, 1908	2021-03-04	Maryland	38.08	-75.5693	iNaturalist
Chaetophiloscia sicula Verhoef, 1908	2021-03-04	Maryland	38.08	-75.5693	iNaturalist
Chaetophiloscia sicula Verhoef, 1908	2021-03-04	Maryland	38.08	-75.5693	iNaturalist
Chaetophiloscia sicula Verhoef, 1908	2021-03-04	Maryland	38.08	-75.5693	iNaturalist
Chaetophiloscia sicula Verhoef, 1908	2021-09-16	Maryland	38.0788	-75.5676	iNaturalist
Chaetophiloscia sicula Verhoef, 1908	2021-11-14	Maryland	38.0816	-75.5655	iNaturalist
Chaetophiloscia sicula Verhoef, 1908	2021-11-17	Maryland	38.0816	-75.5654	iNaturalist
Chaetophiloscia sicula Verhoef, 1908	2021-11-17	Maryland	38.0816	-75.5654	iNaturalist
Chaetophiloscia sicula Verhoef, 1908	2021-12-09	Maryland	38.0815	-75.5656	iNaturalist
Chaetophiloscia sicula Verhoef, 1908	2021-12-09	Maryland	38.0816	-75.5655	iNaturalist
Chaetophiloscia sicula Verhoef, 1908	2021-12-09	Maryland	38.0816	-75.5655	iNaturalist
Chaetophiloscia sicula Verhoef, 1908	2021-12-09	Maryland	38.0816	-75.5655	iNaturalist
Chaetophiloscia sicula Verhoef, 1908	2021-12-09	Maryland	38.0816	-75.5655	iNaturalist
Chaetophiloscia sicula Verhoef, 1908	2021-12-09	Maryland	38.0816	-75.5655	iNaturalist
Chaetophiloscia sicula Verhoef, 1908	2021-12-09	Maryland	38.0816	-75.5655	iNaturalist
Chaetophiloscia sicula Verhoef, 1908	2021-12-09	Maryland	38.0816	-75.5655	iNaturalist
Chaetophiloscia sicula Verhoef, 1908	2021-12-09	Maryland	38.0816	-75.5655	iNaturalist
Chaetophiloscia sicula Verhoef, 1908	2021-12-09	Maryland	38.0816	-75.5655	iNaturalist
Chaetophiloscia sicula Verhoef, 1908	2021-12-09	Maryland	38.0816	-75.5655	iNaturalist
Chaetophiloscia sicula Verhoef, 1908	2021-12-09	Maryland	38.0816	-75.5655	iNaturalist
Chaetophiloscia sicula Verhoef, 1908	2021-12-09	Maryland	38.0816	-75.5655	iNaturalist
Chaetophiloscia sicula Verhoef, 1908	2021-12-09	Maryland	38.0816	-75.5655	iNaturalist
Chaetophiloscia sicula Verhoef, 1908	2022-02-25	Maryland	38.082	-75.566	iNaturalist
Chaetophiloscia sicula Verhoef, 1908	2022-02-25	Maryland	38.082	-75.566	iNaturalist
Chaetophiloscia sicula Verhoef, 1908	2022-02-25	Maryland	38.082	-75.566	iNaturalist
Chaetophiloscia sicula Verhoef, 1908	2022-03-28	Maryland	38.0816	-75.5656	iNaturalist
Chaetophiloscia sicula Verhoef, 1908	2022-03-28	Maryland	38.0816	-75.5656	iNaturalist
Chaetophiloscia sicula Verhoef, 1908	2022-05-26	Maryland	38.0816	-75.5654	iNaturalist
Chaetophiloscia sicula Verhoef, 1908	2022-05-26	Maryland	38.0816	-75.5654	iNaturalist
Chaetophiloscia sicula Verhoef, 1908	2022-05-26	Maryland	38.0816	-75.5654	iNaturalist
Chaetophiloscia sicula Verhoef, 1908	2023-05-12	Maryland	38.9516	-77.033	iNaturalist
Chaetophiloscia sicula Verhoef, 1908	2023-11-19	Maryland	38.9718	-77.0038	iNaturalist
Chaetophiloscia sicula Verhoef, 1908	2021-11-19	New Jersey	39.9039	-75.0284	iNaturalist
Chaetophiloscia sicula Verhoef, 1908	2022-11-04	North Carolina	35.9099	-75.6646	iNaturalist
Chaetophiloscia sicula Verhoef, 1908	2023-09-29	Pennsylvania	40.3335	-80.0424	iNaturalist
Chaetophiloscia sicula Verhoef, 1908	2023-09-30	Pennsylvania	40.3335	-80.0427	iNaturalist
Chaetophiloscia sicula Verhoef, 1908	2024-01-25	Pennsylvania	40.3338	-80.0424	iNaturalist
Chaetophiloscia sicula Verhoef, 1908	2024-01-25	Pennsylvania	40.3335	-80.0424	iNaturalist
Chaetophiloscia sicula Verhoef, 1908	2024-01-25	Pennsylvania	40.3335	-80.0422	iNaturalist
Chaetophiloscia sicula Verhoef, 1908	2021-08-30	Tennessee	36.1618	-86.7505	iNaturalist
Chaetophiloscia sicula Verhoef, 1908	2018-05-11	Texas	33.0483	-96.8484	iNaturalist
Chaetophiloscia sicula Verhoef, 1908	2023-03-17	Texas	33.0687	-96.6802	iNaturalist
Chaetophiloscia sicula Verhoef, 1908	2023-03-22	Texas	33.062	-96.6806	iNaturalist
Chaetophiloscia sicula Verhoef, 1908	2023-03-24	Texas	33.0641	-96.6792	iNaturalist
Chaetophiloscia sicula Verhoef, 1908	2023-03-27	Texas	33.092	-96.6881	iNaturalist
Chaetophiloscia sicula Verhoef, 1908	2017-12-15	Virginia	37.5307	-77.469	iNaturalist
Chaetophiloscia sicula Verhoef, 1908	2018-12-29	Virginia	38.8087	-77.0384	iNaturalist
Chaetophiloscia sicula Verhoef, 1908	2019-11-25	Virginia	36.9051	-76.0738	iNaturalist
Chaetophiloscia sicula Verhoef, 1908	2020-11-08	Virginia	38.8083	-77.0385	iNaturalist
Chaetophiloscia sicula Verhoef, 1908	2020-11-08	Virginia	38.8087	-77.0383	iNaturalist
Chaetophiloscia sicula Verhoef, 1908	2020-11-08	Virginia	38.8087	-77.0383	iNaturalist
Chaetophiloscia sicula Verhoef, 1908	2020-11-08	Virginia	38.8087	-77.0383	iNaturalist
Chaetophiloscia sicula Verhoef, 1908	2020-11-08	Virginia	38.8087	-77.0383	iNaturalist
Chaetophiloscia sicula Verhoef, 1908	2020-11-14	Virginia	38.8746	-77.1358	iNaturalist
Chaetophiloscia sicula Verhoef, 1908	2020-11-14	Virginia	38.8746	-77.1358	iNaturalist
Chaetophiloscia sicula Verhoef, 1908	2020-11-14	Virginia	38.8747	-77.1354	iNaturalist
Chaetophiloscia sicula Verhoef, 1908	2020-11-14	Virginia	38.8748	-77.1347	iNaturalist
Chaetophiloscia sicula Verhoef, 1908	2020-12-13	Virginia	38.8638	-77.0409	iNaturalist
Chaetophiloscia sicula Verhoef, 1908	2020-12-13	Virginia	38.8638	-77.0409	iNaturalist
Chaetophiloscia sicula Verhoef, 1908	2020-12-13	Virginia	38.8638	-77.0409	iNaturalist
Chaetophiloscia sicula Verhoef, 1908	2020-12-13	Virginia	38.868	-77.0402	iNaturalist
Chaetophiloscia sicula Verhoef, 1908	2021-02-06	Virginia	38.872	-77.1323	iNaturalist
Chaetophiloscia sicula Verhoef, 1908	2021-02-15	Virginia	38.8747	-77.1353	iNaturalist
Chaetophiloscia sicula Verhoef, 1908	2021-02-15	Virginia	38.8753	-77.1347	iNaturalist
Chaetophiloscia sicula Verhoef, 1908	2021-02-15	Virginia	38.877	-77.1364	iNaturalist
Chaetophiloscia sicula Verhoef, 1908	2021-02-15	Virginia	38.877	-77.1364	iNaturalist
Chaetophiloscia sicula Verhoef, 1908	2021-02-15	Virginia	38.877	-77.1364	iNaturalist
Chaetophiloscia sicula Verhoef, 1908	2021-02-23	Virginia	38.8783	-77.1376	iNaturalist
Chaetophiloscia sicula Verhoef, 1908	2021-03-02	Virginia	38.8747	-77.1354	iNaturalist
Chaetophiloscia sicula Verhoef, 1908	2021-03-09	Virginia	38.872	-77.1323	iNaturalist
Chaetophiloscia sicula Verhoef, 1908	2021-03-09	Virginia	38.8682	-77.1271	iNaturalist
Chaetophiloscia sicula Verhoef, 1908	2021-03-09	Virginia	38.8682	-77.1271	iNaturalist
Chaetophiloscia sicula Verhoef, 1908	2021-03-13	Virginia	38.9113	-77.1074	iNaturalist
Chaetophiloscia sicula Verhoef, 1908	2021-03-26	Virginia	37.379	-76.8064	iNaturalist
Chaetophiloscia sicula Verhoef, 1908	2021-03-21	Virginia	38.8746	-77.1357	iNaturalist
Chaetophiloscia sicula Verhoef, 1908	2021-03-21	Virginia	38.8772	-77.1362	iNaturalist
Chaetophiloscia sicula Verhoef, 1908	2021-04-15	Virginia	38.8788	-77.1351	iNaturalist
Chaetophiloscia sicula Verhoef, 1908	2021-04-18	Virginia	38.8812	-77.1363	iNaturalist
Chaetophiloscia sicula Verhoef, 1908	2021-04-20	Virginia	38.8703	-77.1309	iNaturalist
Chaetophiloscia sicula Verhoef, 1908	2021-05-03	Virginia	38.8934	-77.2404	iNaturalist
Chaetophiloscia sicula Verhoef, 1908	2021-05-03	Virginia	38.8771	-77.1361	iNaturalist
Chaetophiloscia sicula Verhoef, 1908	2021-05-03	Virginia	38.8522	-77.1056	iNaturalist
Chaetophiloscia sicula Verhoef, 1908	2021-05-03	Virginia	38.8495	-77.1014	iNaturalist
Chaetophiloscia sicula Verhoef, 1908	2021-04-20	Virginia	38.8741	-77.1333	iNaturalist
Chaetophiloscia sicula Verhoef, 1908	2021-04-25	Virginia	38.861	-77.1655	iNaturalist
Chaetophiloscia sicula Verhoef, 1908	2021-04-25	Virginia	38.861	-77.1655	iNaturalist
Chaetophiloscia sicula Verhoef, 1908	2021-04-25	Virginia	38.861	-77.1655	iNaturalist
Chaetophiloscia sicula Verhoef, 1908	2021-06-07	Virginia	36.7947	-76.1797	iNaturalist
Chaetophiloscia sicula Verhoef, 1908	2021-05-11	Virginia	38.8776	-77.1367	iNaturalist
Chaetophiloscia sicula Verhoef, 1908	2021-05-11	Virginia	38.8769	-77.1359	iNaturalist
Chaetophiloscia sicula Verhoef, 1908	2021-10-10	Virginia	37.5305	-77.4682	iNaturalist
Chaetophiloscia sicula Verhoef, 1908	2022-03-11	Virginia	38.8746	-77.1359	iNaturalist
Chaetophiloscia sicula Verhoef, 1908	2022-03-14	Virginia	38.8694	-77.1305	iNaturalist
Chaetophiloscia sicula Verhoef, 1908	2022-05-13	Virginia	36.9017	-76.1204	iNaturalist
Chaetophiloscia sicula Verhoef, 1908	2022-05-24	Virginia	37.0374	-76.3536	iNaturalist
Chaetophiloscia sicula Verhoef, 1908	2022-03-14	Virginia	38.8694	-77.1305	iNaturalist
Chaetophiloscia sicula Verhoef, 1908	2022-03-14	Virginia	38.8748	-77.1335	iNaturalist
Chaetophiloscia sicula Verhoef, 1908	2022-03-14	Virginia	38.8753	-77.1339	iNaturalist
Chaetophiloscia sicula Verhoef, 1908	2022-03-14	Virginia	38.8746	-77.1356	iNaturalist
Chaetophiloscia sicula Verhoef, 1908	2022-10-30	Virginia	37.9482	-75.504	iNaturalist
Chaetophiloscia sicula Verhoef, 1908	2022-10-30	Virginia	37.9482	-75.504	iNaturalist
Chaetophiloscia sicula Verhoef, 1908	2022-12-14	Virginia	37.9482	-75.504	iNaturalist
Chaetophiloscia sicula Verhoef, 1908	2022-12-14	Virginia	37.9482	-75.504	iNaturalist
Chaetophiloscia sicula Verhoef, 1908	2022-12-14	Virginia	37.9482	-75.504	iNaturalist
Chaetophiloscia sicula Verhoef, 1908	2022-12-14	Virginia	37.9482	-75.504	iNaturalist
Chaetophiloscia sicula Verhoef, 1908	2022-12-14	Virginia	37.9482	-75.504	iNaturalist
Chaetophiloscia sicula Verhoef, 1908	2022-12-14	Virginia	37.9482	-75.504	iNaturalist
Chaetophiloscia sicula Verhoef, 1908	2022-12-14	Virginia	37.9482	-75.504	iNaturalist
Chaetophiloscia sicula Verhoef, 1908	2022-12-14	Virginia	37.9482	-75.504	iNaturalist
Chaetophiloscia sicula Verhoef, 1908	2022-12-14	Virginia	37.9482	-75.504	iNaturalist
Chaetophiloscia sicula Verhoef, 1908	2022-12-14	Virginia	37.9482	-75.504	iNaturalist
Chaetophiloscia sicula Verhoef, 1908	2022-12-14	Virginia	37.9482	-75.504	iNaturalist
Chaetophiloscia sicula Verhoef, 1908	2022-12-14	Virginia	37.9482	-75.504	iNaturalist
Chaetophiloscia sicula Verhoef, 1908	2022-12-14	Virginia	37.9482	-75.504	iNaturalist
Chaetophiloscia sicula Verhoef, 1908	2022-12-14	Virginia	37.9482	-75.504	iNaturalist
Chaetophiloscia sicula Verhoef, 1908	2022-12-14	Virginia	37.9482	-75.504	iNaturalist
Chaetophiloscia sicula Verhoef, 1908	2022-12-14	Virginia	37.9482	-75.504	iNaturalist
Chaetophiloscia sicula Verhoef, 1908	2022-12-14	Virginia	37.9482	-75.504	iNaturalist
Chaetophiloscia sicula Verhoef, 1908	2022-12-14	Virginia	37.9482	-75.5039	iNaturalist
Chaetophiloscia sicula Verhoef, 1908	2022-12-14	Virginia	37.9482	-75.5039	iNaturalist
Chaetophiloscia sicula Verhoef, 1908	2022-12-14	Virginia	37.9482	-75.5039	iNaturalist
Chaetophiloscia sicula Verhoef, 1908	2023-03-02	Virginia	36.9016	-76.1204	iNaturalist
Chaetophiloscia sicula Verhoef, 1908	2021-03-04	Virginia	36.833	-76.3714	iNaturalist
Chaetophiloscia sicula Verhoef, 1908	2023-05-21	Virginia	38.8597	-77.107	iNaturalist
Chaetophiloscia sicula Verhoef, 1908	2023-12-02	Virginia	37.9346	-75.4191	iNaturalist
Chaetophiloscia sicula Verhoef, 1908	2022-07-17	Maryland	39.3429	-76.626	Structured field sampling
Chaetophiloscia sicula Verhoef, 1908	2022-07-18	Maryland	39.249	-76.4033	Structured field sampling
Chaetophiloscia sicula Verhoef, 1908	2022-07-19	Maryland	39.2924	-76.4654	Structured field sampling
Chaetophiloscia sicula Verhoef, 1908	2022-07-21	Maryland	39.2554	-76.6224	Structured field sampling
Chaetophiloscia sicula Verhoef, 1908	2022-07-24	Maryland	39.3426	-76.6235	Structured field sampling
Chaetophiloscia sicula Verhoef, 1908	2022-07-24	Maryland	39.3521	-76.6288	Structured field sampling
Chaetophiloscia sicula Verhoef, 1908	2022-07-25	Maryland	38.8919	-76.3647	Structured field sampling
Chaetophiloscia sicula Verhoef, 1908	2022-08-09	Maryland	39.3211	-76.6162	Structured field sampling
Chaetophiloscia sicula Verhoef, 1908	2022-09-02	Maryland	39.3286	-76.6251	Structured field sampling
Chaetophiloscia sicula Verhoef, 1908	2022-09-08	Maryland	39.3439	-76.6285	Structured field sampling
Chaetophiloscia sicula Verhoef, 1908	2022-09-08	Maryland	39.3461	-76.6296	Structured field sampling
Chaetophiloscia sicula Verhoef, 1908	2022-09-09	Maryland	39.3651	-76.6274	Structured field sampling
Chaetophiloscia sicula Verhoef, 1908	2022-09-09	Maryland	39.4265	-76.6337	Structured field sampling
Chaetophiloscia sicula Verhoef, 1908	2022-09-12	Maryland	39.0629	-77.106	Structured field sampling
Chaetophiloscia sicula Verhoef, 1908	2022-09-17	Maryland	38.8482	-76.9622	Structured field sampling
Chaetophiloscia sicula Verhoef, 1908	2022-09-18	Maryland	38.1694	-76.4423	Structured field sampling
Chaetophiloscia sicula Verhoef, 1908	2022-09-18	Maryland	38.1862	-76.4353	Structured field sampling
Chaetophiloscia sicula Verhoef, 1908	2022-09-19	Maryland	38.3429	-76.9718	Structured field sampling
Chaetophiloscia sicula Verhoef, 1908	2022-09-25	Maryland	38.6985	-76.3428	Structured field sampling
Chaetophiloscia sicula Verhoef, 1908	2022-09-25	Maryland	38.7933	-76.1249	Structured field sampling
Chaetophiloscia sicula Verhoef, 1908	2022-09-27	Maryland	38.5815	-76.2666	Structured field sampling
Chaetophiloscia sicula Verhoef, 1908	2022-09-30	Maryland	38.0817	-75.5656	Structured field sampling
Chaetophiloscia sicula Verhoef, 1908	2022-10-11	Maryland	39.3403	-76.6241	Structured field sampling
Chaetophiloscia sicula Verhoef, 1908	2022-10-11	Maryland	39.3479	-76.6171	Structured field sampling
Chaetophiloscia sicula Verhoef, 1908	2022-11-11	Maryland	39.3438	-76.6271	Structured field sampling
Chaetophiloscia sicula Verhoef, 1908	2022-11-11	Maryland	39.4036	-76.6468	Structured field sampling
Chaetophiloscia sicula Verhoef, 1908	2023-05-21	Maryland	39.3202	-76.6473	Structured field sampling
Chaetophiloscia sicula Verhoef, 1908	2023-05-21	Maryland	39.3531	-76.6538	Structured field sampling
Chaetophiloscia sicula Verhoef, 1908	2023-05-22	Maryland	38.9155	-77.0602	Structured field sampling
Chaetophiloscia sicula Verhoef, 1908	2023-05-22	Maryland	38.9285	-77.0443	Structured field sampling
Chaetophiloscia sicula Verhoef, 1908	2023-05-27	Maryland	38.6925	-76.1762	Structured field sampling
Chaetophiloscia sicula Verhoef, 1908	2023-06-03	Maryland	38.911	-76.9555	Structured field sampling
